# Supplementary material for: Imaging Wheat Canopy Through Stereo Vision: Overcoming the Challenges of the Laboratory to Field Transition for Morphological Features Extraction
Source: Front Plant Sci. 2020 Feb 18;11:96. doi: 10.3389/fpls.2020.00096 (PMC7040167; doi:10.3389/fpls.2020.00096)
Supplement: Supplementary file 1 [file Table_1.xls]

## Sheet: plan
		Locality :						Lonzée (Gembloux)																Fertilizer inputs (kgN/ha)
		Variety :						Edgar
		Sowing density :						250 grains/m²																		T	T-SE	SE	FL	F		Total		T = Tillering
		Sowing date :						13 october 2017																1								0		T-SE = Tillering - Stem elongation
		Fertilizer :						Ammonitrate 27%																2					60			60		SE = Stem elongation
		Micro-plot dimensions						14.4 m²																3				60				60		FL = Flag leaf
																								4		60						60		F = Flowering
		41	42	43	44	45	46	47	48	49	50	51	52	53	54	55	56	57	58	59	60			5				60	60			120
		3341	3342	3343	3344	3345	3346	3347	3348	3349	3350	3351	3352	3353	3354	3355	3356	3357	3358	3359	3360			6		60			60			120
	3300	1	2	3	4	5	6	7	8	9	10	26	4	18	3	25	23	6	10	24	7			7		60		60				120			modalities studied
																								8		60		60	60			180
		3241	3242	3243	3244	3245	3246	3247	3248	3249	3250	3251	3252	3253	3254	3255	3256	3257	3258	3259	3260			9					90			90
	3200	11	12	13	14	15	16	17	18	19	20	21	17	14	15	20	1	9	22	12	5			10				90				90
																								11		90						90
		3141	3142	3143	3144	3145	3146	3147	3148	3149	3150	3151	3152	3153	3154	3155	3156	3157	3158	3159	3160			12				90	90			180
	3100	21	22	23	24	25	26	27	28	29	30	13	32	30	27	8	2	31	11	34	28			13		90			90			180
																								14		90		90	-			180
		3041	3042	3043	3044	3045	3046	3047	3048	3049	3050	3051	3052	3053	3054	3055	3056	3057	3058	3059	3060			15		90		90	90			270
	3000	31	32	33	34	35	13	32	1	10	3	33	35	29	19	16	24	30	21	18	1			16					120			120
																								17				120				120
		2941	2942	2943	2944	2945	2946	2947	2948	2949	2950	2951	2952	2953	2954	2955	2956	2957	2958	2959	2960			18		120						120
	2900	2	19	33	35	29	26	11	20	31	6	25	28	35	8	33	12	23	26	17	29			19				120	120			240
																								20		120		-	120			240
		2841	2842	2843	2844	2845	2846	2847	2848	2849	2850	2851	2852	2853	2854	2855	2856	2857	2858	2859	2860			21		120		120	-			240
	2800	22	28	21	27	8	14	16	34	7	4	22	5	19	9	11	34	2	7	4	32			22		120		120	120			360
																								23		30		90	60			180
		2741	2742	2743	2744	2745	2746	2747	2748	2749	2750	2751	2752	2753	2754	2755	2756	2757	2758	2759	2760			24		30		60	90			180
	2700	12	17	15	24	25	5	9	30	23	18	6	3	13	10	15	27	16	14	31	20			25		90		30	60			180
																								26		90		60	30			180
		2641	2642	2643	2644	2645	2646	2647	2648	2649	2650	2651	2652	2653	2654	2655	2656	2657	2658	2659	2660			27		80		40	80			200
	2600	1	8	23	24	25	25	23	1	8	24	24	1	25	8	23	23	8	24	25	1			28		80		40	60			180
																								29		90		30	30	30		180
		2541	2542	2543	2544	2545	2546	2547	2548	2549	2550	2551	2552	2553	2554	2555	2556	2557	2558	2559	2560			30		60		50	55	30		195
	2500	1	8	23	24	25	25	23	1	8	24	24	1	25	8	23	23	8	24	25	1			31		60		50	25	30		165
																								32		60		50	55			165
																								33			80		85			165
																								34		60		50	55			165
				Destructive measurement : LAI and biomass																				35			80		85			165
				Destructive root measurement
				Block 1
				Block 2
				Block 3
				Block 4
